# Supplementary material for: A RAGE-Targeted Antibody-Drug Conjugate: Surface Plasmon Resonance as a Platform for Accelerating Effective ADC Design and Development
Source: Antibodies (Basel). 2019 Jan 7;8(1):7. doi: 10.3390/antib8010007 (PMC6640708; doi:10.3390/antib8010007)
Supplement: Supplementary file 1 [file antibodies-08-00007-s001.zip]

Archive with 6 entries (5 files):
- antibodies-404584-suppl-revised/
- antibodies-404584-suppl-revised/Sup Fig 1.jpg
- antibodies-404584-suppl-revised/Sup Fig 2.jpg
- antibodies-404584-suppl-revised/Sup Fig 3.jpg
- antibodies-404584-suppl-revised/Sup Fig 4.jpg
- antibodies-404584-suppl-revised/Supplemental figure legends.docx
